# Supplementary material for: A situational analysis of latent tuberculosis infection among incarcerated population in Japan
Source: PLoS One. 2018 Sep 7;13(9):e0203815. doi: 10.1371/journal.pone.0203815 (PMC6128644; doi:10.1371/journal.pone.0203815)
Supplement: S1 Table — (XLSX) [file pone.0203815.s001.xlsx]

## Sheet: Sheet1
ID	sex	age_group	country of birth	job	homeless	symptoms	treatment history	smoking	alcohol	drug	source of infection	mode of detection	hepatitis	dm	ckd	hypertension	psychiatric disorders	drug_abuse	treatment place	move	treatment outcome	contact PHC upon release	information shared	regimen
1	male	50-59	Japan-born	unknown	unknown	no symptoms	none	unknown	unknown	unknown	TB patient same facility	contact investigation							own facility	released during follow-up	completed	yes	date of release only	INH
2	male	60-69	Japan-born	unknown	unknown	no symptoms	none	unknown	unknown	unknown	TB patient same facility	contact investigation							own facility	released during follow-up	completed	yes	date of release only	INH
3	male	50-59	Japan-born	unknown	unknown	no symptoms	none	unknown	unknown	unknown	TB patient same facility	contact investigation							own facility	no	completed	NA	NA	6INH
4	male	30-39	Japan-born	yes	unknown	no symptoms	none	unknown	unknown	unknown	TB patient prior to incarcerationした患者	contact investigation	y						own facility	transferred to another facility during treatment	lost to follow-up	NA	NA	INH
5	female	40-49	Foreign-born	unknown	unknown	respiratory only	none	unknown	unknown	unknown	TB patient same facility	contact investigation				y			own facility	no	unknown	NA	NA	INH
6	male	50-59	Japan-born	no	no	no symptoms	none	no	no	no	TB patient same facility	contact investigation							own facility	no	completed	yes	NA	6INH
7	male	60-69	Japan-born	no	no	no symptoms	none	no	no	no	TB patient same facility	contact investigation	y			y			own facility	no	completed	NA	NA	6INH
8	male	60-69	Japan-born	yes	unknown	respiratory and others	none	yes	yes	unknown	TB patient same facility	symptomatic				y			own facility	no	completed	NA	NA	INH
9	male	40-49	Foreign-born	yes	unknown	no symptoms	none	yes	no	unknown	TB patient same facility	contact investigation					y		own facility	no	completed	NA	NA
10	male	60-69	Japan-born	yes	unknown	no symptoms	none	yes	no	unknown	TB patient same facility	contact investigation		y		y			own facility	no	completed	NA	NA
11	male	50-59	Japan-born	yes	unknown	no symptoms	none	yes	unknown	unknown	TB patient same facility	contact investigation							own facility	no	completed	NA	NA
12	female	50-59	Japan-born	unknown	unknown	no symptoms	none	unknown	unknown	unknown	TB patient prior to incarcerationした患者	contact investigation							non-p hospital	released during follow-up	completed	no		6INH
13	female	30-39	Japan-born	unknown	unknown	no symptoms	unknown	unknown	unknown	unknown	unknown	others							own facility	no	not evaluated	NA		INH
14	female	20-29	Japan-born	unknown	unknown	no symptoms	none	unknown	unknown	unknown	TB patient same facility	contact investigation							own facility	released during follow-up	completed	yes	date of release and contact details after release・連絡先	6INH
15	female	40-49	Japan-born	unknown	unknown	no symptoms	none	unknown	unknown	unknown	TB patient same facility	contact investigation					y		own facility	released during follow-up	completed	yes	date of release and contact details after release・連絡先	6INH
16	female	30-39	Japan-born	unknown	unknown	no symptoms	none	unknown	unknown	unknown	TB patient same facility	contact investigation					y		own facility	released during treatment	transferred out	yes	date of release and contact details after release・連絡先	6INH
17	female	20-29	Japan-born	unknown	unknown	no symptoms	none	unknown	unknown	yes	TB patient same facility	contact investigation	y					y	own facility	no	completed	NA	NA	6INH
18	male	50-59	Japan-born	unknown	unknown	no symptoms	none	unknown	unknown	unknown	TB patient same facility	contact investigation	y						own facility	released during treatment	transferred out	yes	date of release and contact details after release・連絡先	6INH
19	male	30-39	Japan-born	unknown	unknown	unknown	none	unknown	unknown	unknown	TB patient same facility	contact investigation							own facility	released during treatment	lost to follow-up	yes	date of release and contact details after release・連絡先	6INH
20	male	30-39	Japan-born	unknown	unknown	no symptoms	none	unknown	unknown	yes	TB patient same facility	contact investigation							own facility	no	completed	NA	NA	6INH
21	male	40-49	Japan-born	unknown	unknown	no symptoms	none	unknown	unknown	unknown	TB patient same facility	contact investigation					y		own facility	no	completed	NA	NA	6INH
22	male	30-39	Japan-born	unknown	unknown	no symptoms	none	unknown	unknown	unknown	TB patient same facility	contact investigation	y						own facility	no	completed	NA	NA	6INH
23	male	50-59	Japan-born	unknown	unknown	no symptoms	none	unknown	unknown	unknown	TB patient same facility	contact investigation							own facility	released during treatment	transferred out	yes	date of release and contact details after release・連絡先	6INH
24	male	40-49	Japan-born	unknown	unknown	no symptoms	none	unknown	unknown	unknown	TB patient same facility	contact investigation							own facility	no	completed	NA	NA	6INH
25	male	30-39	Foreign-born	unknown	unknown	no symptoms	none	unknown	unknown	unknown	TB patient same facility	contact investigation							own facility	no	completed	NA	NA	6INH
26	male	40-49	Japan-born	unknown	unknown	no symptoms	none	unknown	unknown	yes	TB patient same facility	contact investigation						y	own facility	no	completed	NA	NA	6INH
27	male	30-39	Japan-born	unknown	unknown	no symptoms	none	unknown	unknown	unknown	TB patient same facility	contact investigation	y	y		y			own facility	released during follow-up	completed	yes	date of release and contact details after release・連絡先	6INH
28	male	50-59	Japan-born	unknown	unknown	no symptoms	none	unknown	unknown	unknown	TB patient same facility	contact investigation							own facility	no	completed	NA	NA	6INH
29	male	30-39	Foreign-born	unknown	unknown	no symptoms	none	unknown	unknown	unknown	TB patient same facility	contact investigation							own facility	no	completed	NA	NA	6INH
30	male	30-39	Foreign-born	unknown	unknown	no symptoms	none	unknown	unknown	unknown	TB patient same facility	contact investigation							own facility	no	completed	NA	NA	6INH
31	male	40-49	Japan-born	unknown	unknown	no symptoms	none	unknown	unknown	unknown	TB patient same facility	contact investigation							own facility	released during follow-up	completed	yes	date of release and contact details after release・連絡先	6INH
32	male	50-59	Foreign-born	unknown	unknown	no symptoms	none	unknown	unknown	unknown	TB patient same facility	contact investigation				y			own facility	no	completed	NA	NA	6INH
33	male	50-59	Japan-born	unknown	unknown	no symptoms	none	unknown	unknown	yes	TB patient same facility	contact investigation	y					y	own facility	released during treatment	transferred out	yes	date of release only	6INH
34	male	50-59	Japan-born	unknown	unknown	no symptoms	none	unknown	unknown	unknown	TB patient same facility	contact investigation	y						own facility	no	completed	NA	NA	6INH
35	male	30-39	Japan-born	unknown	unknown	no symptoms	none	unknown	unknown	yes	TB patient same facility	contact investigation						y	own facility	no	completed	NA	NA	6INH
36	male	50-59	Japan-born	unknown	unknown	no symptoms	none	unknown	unknown	unknown	TB patient same facility	contact investigation	y						own facility	released during treatment	transferred out	yes	date of release and contact details after release・連絡先	6INH
37	male	40-49	Japan-born	unknown	unknown	no symptoms	none	unknown	unknown	yes	TB patient same facility	contact investigation						y	own facility	no	completed	NA	NA	6INH
38	male	30-39	Japan-born	unknown	unknown	no symptoms	none	unknown	unknown	unknown	TB patient same facility	contact investigation	y						own facility	released during follow-up	completed	yes	date of release and contact details after release・連絡先	6INH
39	male	40-49	Japan-born	unknown	unknown	no symptoms	none	unknown	unknown	yes	TB patient same facility	contact investigation						y	own facility	released during treatment	transferred out	yes	date of release and contact details after release・連絡先	6INH
40	male	40-49	Japan-born	unknown	unknown	no symptoms	none	unknown	unknown	unknown	TB patient same facility	contact investigation	y			y			own facility	no	completed	NA	NA	6INH
41	male	50-59	Japan-born	unknown	unknown	no symptoms	none	unknown	unknown	yes	TB patient same facility	contact investigation					y		own facility	no	completed	NA	NA	6INH
42	male	30-39	Japan-born	unknown	unknown	no symptoms	none	unknown	unknown	unknown	TB patient same facility	contact investigation							own facility	no	completed	NA	NA	6INH
43	male	30-39	Japan-born	unknown	unknown	no symptoms	none	unknown	unknown	yes	TB patient same facility	contact investigation						y	own facility	released during follow-up	completed	yes	date of release and contact details after release・連絡先	6INH
44	male	30-39	Japan-born	unknown	unknown	no symptoms	none	unknown	unknown	unknown	TB patient same facility	contact investigation							own facility	no	completed	NA	NA	6INH
45	male	50-59	Japan-born	unknown	unknown	no symptoms	none	unknown	unknown	unknown	TB patient same facility	contact investigation							own facility	no	completed	NA	NA	6INH
46	male	40-49	Japan-born	unknown	unknown	no symptoms	none	unknown	unknown	unknown	TB patient same facility	contact investigation							own facility	released during treatment	completed	yes	date of release and contact details after release・連絡先	6INH
47	male	50-59	Japan-born	unknown	unknown	no symptoms	none	unknown	unknown	unknown	TB patient same facility	contact investigation		y		y			own facility	no	completed	NA	NA	6INH
48	male	50-59	Japan-born	unknown	unknown	no symptoms	active TB	unknown	unknown	unknown	TB patient same facility	contact investigation							own facility	no	completed	NA	NA	6INH
49	male	40-49	Japan-born	unknown	unknown	no symptoms	none	unknown	unknown	unknown	TB patient same facility	contact investigation	y			y			own facility	no	completed	NA	NA	6INH
50	male	30-39	Japan-born	unknown	unknown	no symptoms	none	unknown	unknown	unknown	TB patient same facility	contact investigation					y		own facility	no	completed	NA	NA	6INH
51	male	40-49	Japan-born	unknown	unknown	no symptoms	none	unknown	unknown	unknown	TB patient same facility	contact investigation							own facility	no	completed	NA	NA	6INH
52	male	30-39	Japan-born	unknown	unknown	no symptoms	none	unknown	unknown	unknown	TB patient same facility	contact investigation							own facility	released during follow-up	lost to follow-up	yes	date of release and contact details after release・連絡先	6INH
53	male	40-49	Japan-born	unknown	unknown	no symptoms	none	unknown	unknown	unknown	TB patient same facility	contact investigation		y					own facility	no	completed	NA	NA	6INH
54	male	30-39	Japan-born	unknown	unknown	no symptoms	none	unknown	unknown	unknown	TB patient same facility	contact investigation							own facility	no	completed	NA	NA	6INH
55	male	30-39	Japan-born	unknown	unknown	no symptoms	none	unknown	unknown	unknown	TB patient same facility	contact investigation							own facility	released during treatment	transferred out	yes	date of release and contact details after release・連絡先	6INH
56	male	30-39	Japan-born	unknown	unknown	no symptoms	none	unknown	unknown	unknown	TB patient same facility	contact investigation							own facility	released during treatment	completed	yes	date of release and contact details after release・連絡先	6INH
57	male	40-49	Japan-born	unknown	unknown	no symptoms	none	unknown	unknown	yes	TB patient same facility	contact investigation						y	own facility	no	completed	NA	NA	6INH
58	male	50-59	Japan-born	unknown	unknown	no symptoms	none	unknown	unknown	yes	TB patient same facility	contact investigation						y	own facility	no	lost to follow-up	NA	NA	6INH
59	male	50-59	Japan-born	unknown	unknown	no symptoms	none	unknown	unknown	yes	TB patient same facility	contact investigation							own facility	no	completed	NA	NA	6INH
60	male	40-49	Japan-born	unknown	unknown	no symptoms	none	unknown	unknown	unknown	TB patient same facility	contact investigation				y			own facility	no	completed	NA	NA	6INH
61	male	40-49	Japan-born	unknown	unknown	no symptoms	none	unknown	unknown	unknown	TB patient same facility	contact investigation							own facility	no	completed	NA	NA	6INH
62	male	40-49	Japan-born	unknown	unknown	no symptoms	none	unknown	unknown	unknown	TB patient same facility	contact investigation		y			y		own facility	released during follow-up	completed	yes	date of release only	6INH
63	male	60-69	Japan-born	unknown	unknown	no symptoms	none	unknown	unknown	unknown	TB patient same facility	contact investigation								released during follow-up	completed	yes	date of release and contact details after release・連絡先	6INH
64	male	50-59	Japan-born	unknown	unknown	no symptoms	none	unknown	unknown	unknown	TB patient same facility	contact investigation		y					own facility	no	completed	NA	NA	6INH
65	male	50-59	Japan-born	unknown	unknown	no symptoms	none	unknown	unknown	yes	TB patient same facility	contact investigation						y	own facility	released during follow-up	completed	yes	date of release and contact details after release・連絡先	6INH
66	male	50-59	Japan-born	unknown	unknown	no symptoms	none	unknown	unknown	unknown	TB patient same facility	contact investigation							own facility	no	completed	NA	NA	6INH
67	male	40-49	Japan-born	unknown	unknown	no symptoms	none	unknown	unknown	unknown	TB patient same facility	contact investigation	y						own facility	released during follow-up	completed	yes	date of release and contact details after release・連絡先	6INH
68	male	50-59	Japan-born	unknown	unknown	no symptoms	none	unknown	unknown	unknown	TB patient same facility	contact investigation	y						own facility	released during treatment	transferred out	yes	date of release and contact details after release・連絡先	6INH
69	male	40-49	Japan-born	unknown	unknown	no symptoms	none	yes	unknown	unknown	TB patient same facility	contact investigation							own facility	released during treatment	completed	yes		不明
70	male	50-59	Japan-born	unknown	unknown	no symptoms	none	unknown	unknown	unknown	TB patient same facility	contact investigation							own facility	released during follow-up	completed	yes		6INH
71	male	30-39	Japan-born	unknown	unknown	no symptoms	none	unknown	unknown	unknown	TB patient same facility	contact investigation							own facility	released during follow-up	completed	yes
72	male	40-49	Japan-born	unknown	unknown	no symptoms	none	unknown	unknown	unknown	TB patient same facility	contact investigation							own facility	no	completed	NA	NA	INH
73	male	50-59	Japan-born	unknown	unknown	no symptoms	none	unknown	unknown	unknown	TB patient same facility	contact investigation							own facility	no	completed	NA	NA	INH
74	male	50-59	Japan-born	unknown	unknown	no symptoms	none	unknown	unknown	unknown	TB patient same facility	contact investigation							own facility	no	completed	NA	NA	INH
75	male	40-49	Japan-born	unknown	unknown	no symptoms	none	yes	no	unknown	TB patient same facility	contact investigation							own facility	released during follow-up	transferred out	yes	date of release and contact details after release・連絡先	INH
76	male	50-59	Japan-born	yes	unknown	no symptoms	none	unknown	unknown	unknown	TB patient same facility	contact investigation							own facility	released during treatment	transferred out	yes	date of release and contact details after release・連絡先	INH
77	male	60-69	Japan-born	yes	unknown	no symptoms	none	yes	no	unknown	TB patient same facility	contact investigation							own facility	released during treatment	completed	yes	date of release and contact details after release・連絡先	INH
78	male	30-39	Japan-born	unknown	unknown	no symptoms	none	unknown	unknown	unknown	TB patient same facility	contact investigation							own facility	no	completed	NA	NA	INH
79	male	40-49	Japan-born	unknown	unknown	no symptoms	none	yes	unknown	yes	TB patient same facility	contact investigation	y						own facility	released during follow-up	completed	yes	date of release and contact details after release・連絡先	INH
80	male	50-59	Japan-born	unknown	unknown	no symptoms	none	unknown	unknown	unknown	TB patient same facility	contact investigation							own facility	released during follow-up	completed	yes		INH
81	male	40-49	Japan-born	unknown	unknown	no symptoms	none	unknown	unknown	unknown	TB patient same facility	contact investigation							own facility	released during follow-up	completed	yes		INH
82	male	40-49	Japan-born	unknown	unknown	no symptoms	LTBI	unknown	unknown	unknown	TB patient same facility	contact investigation							own facility	released during treatment	lost to follow-up	yes		INH
83	male	30-39	Japan-born	no	no	no symptoms	none	no	no	unknown	TB patient same facility	symptomatic							own facility	no	completed	yes	date of release only	6INH
84	male	50-59	Japan-born	unknown	unknown	no symptoms	none	unknown	unknown	unknown	TB patient different facility	contact investigation							own facilityで治療	no	completed	なし	date of release only	6INH
85	male	60-69	Japan-born	no	no	no symptoms	none	unknown	unknown	unknown	TB patient prior to incarcerationした患者	contact investigation							own facility	no	completed	NA	NA	6INH
86	male	50-59	Japan-born	no	no	no symptoms	none	unknown	unknown	unknown	unknown	symptomatic	y			y			own facility	no	completed	NA	NA	INH
87	male	40-49	Japan-born	no	no	no symptoms	none	unknown	unknown	unknown	TB patient same facility	contact investigation							own facility	no	completed	NA	NA	INH
88	male	50-59	Japan-born	no	no	no symptoms	none	unknown	unknown	unknown	TB patient prior to incarcerationした患者	contact investigation							own facility	released during treatment	transferred out	yes	date of release only
89	male	40-49	Japan-born	no	no	no symptoms	none	unknown	unknown	unknown	TB patient same facility	contact investigation							own facility	released during treatment	transferred out	yes	date of release only
